# Supplementary material for: Changes in the Habitat Preference of Crested Ibis (Nipponia nippon) during a Period of Rapid Population Increase
Source: Animals (Basel). 2021 Sep 7;11(9):2626. doi: 10.3390/ani11092626 (PMC8465559; doi:10.3390/ani11092626)
Supplement: Supplementary file 1 [file animals-11-02626-s001.zip]

Archive with 1 entries (1 files):
- animals-1336102-supplementary.pdf
